# Supplementary material for: The Role of Tourism and Recreation in the Spread of Non-Native Species: A Systematic Review and Meta-Analysis
Source: PLoS One. 2015 Oct 20;10(10):e0140833. doi: 10.1371/journal.pone.0140833 (PMC4618285; doi:10.1371/journal.pone.0140833)
Supplement: S1 Table — (XLSX) [file pone.0140833.s004.xlsx]

## Sheet: Sheet1
Study	Intervention	Taxon	Continent	Type (Design)	Metric	Sample size (intervention)	Sample size (control)	Measure	Intervention	Comparator	EcoRegion	Notes
Airoldi et al., 2005	Recreational harvesting	Invertebrates	Europe	Exp (CI)	Ab	16	16	Percentage cover	Removal of mussels (to mimic recreational harvesting)	No harvesting	Marine
Allen et al., 2008	Visitors	Plants	North America	Obs (other)	SR	41	175	Mean number of non-native species	Visitors >5 million	Visitors <5 million	Terrestrial
Banks and Baker, 2011	Trails	Plants	North America	Obs (CI)	Ab	133	57	Percentage cover	Trails	Natural vegetation	Terrestrial
Baret and Strasberg, 2005	Trails	Plants	Europe (Indian Ocean Territory)	Obs (BA)	SR	16	16	Number of non-native plants growing	5 years after trail established	Pre-trail creation	Terrestrial
Barros and Pickering, 2014	Trails	Plants	South America	Obs (CI)	Both	8	8	Percentage cover (Abundance) and number of non-native species (richness)	Trails	Natural vegetation	Terrestrial
Campbell and Gibson, 2001	Horse riding	Plants	North America	Obs (CI)	Ab	100		Mean species density (number of non-native stems per m2)	Trails with horse riding access	Trails with no horse riding access	Terrestrial
Capers et al., 2009	Boats	Aquatic plants	North America	Obs (CI)	SR	43	20	Mean invasive species richness	Lakes with motor boat access	Lakes with no motor boat access	Freshwater
Clark and Johnston, 2009	Boats	Invertebrates	Australasia	Exp (CI)	Ab	15	15	Mean biomass	Removal of 1/3 of bryozoans to mimic the impacts of abrasion from boat moorings on jettys	No removals	Marine
Cowie and Werner, 1993	Visitors	Plants	Australasia	Obs (CI)	SR	18	324	Mean number of species	Recreation areas (car parks and campsites) in national parks	Natural vegetation	Terrestrial	Weighted mean taken across different habitat types
Cushman and Meentemeyer, 2008	Trails	Pathogen	North America	Obs (CI)	Ab	54 trails		Prevalence (% of soil samples infected)	Soil sample from the trail itself	Soil sample from natural vegetation perpendicular to trail	Terrestrial	Weighted mean taken across different habitat types
Dickens et al., 2005	Trails	Plants	North America	Obs (CI)	Both	20 trails		Percentage cover (Abundance) and number of non-native species (richness)	Trail	Natural vegetation perpendicular to trail	Terrestrial
Gower, 2008	Horse riding	Plants	North America	Obs (CI)	SR	15	15	% of all plant species that are non-native	Trails with horse riding access	Trails with no horse riding access	Terrestrial
Hill and Pickering, 2006	Trails	Plants	Australasia	Obs (CI)	SR	36	36	Mean number of non-native plants growing	Trails	3m away from trail in natural vegetation	Terrestrial	Weighed mean taken across 4 trail types: raised walkway, paved, gravel, unformed. Weighted by the number of samples taken on each path type. (n=10 for paved and gravel) n=9 for unformed, n=7 for raised
Johnston et al., 2011	Boats	Invertebrates	Europe	Obs (CI)	Ab	20	20	Percentage of transects with Saccharina latissima present	Marinas	Sheltered coastal locations consisting of rocky reefs or cobblestone beds	Marine
LaPaix et al., 2012	Trails	Plants	North America	Obs (CI)	SR	17 trails		Mean number of species and Percentage cover	Trails	Reference location 6-10m from trail	Terrestrial	Weighted mean taken from control sites 6-10m from the trail
McKinney, 2002	Visitors	Plants	North America	Obs (Other)	SR	77 protected areas		Mean number of species	High number of visitors	Low number of visitors	Terrestrial	Effect size calculated form correlation coefficient (
Molina-Montenegro et al., 2014	Visitors	Plants	Antarctica	Obs (Other)	Ab	25 sites		Number of Poa annua individuals growing	Mean number of annual tourists landings at site	Tourist-free reference sites	Terrestrial	Effect size calculated form correlation coefficient
Morgan and Carnegie, 2009	Visitors	Plants	Australasia	Obs (CI)	SR	25 sites		% of all plant species that are non-native	Proximity (within 1m) of alpine country huts (used by recreational hikers)	Natural vegetation between 50 and 100m from hut (weighted mean taken from both distances)	Terrestrial
Peters et al., 2014	Boats	Aquatic plants	Africa	Obs (CI)	SR	8	3	Mean number of non-native species	Harbours with yacht access	Harbours with no yacht access	Marine
Potito and Beatty, 2005	Trails	Plants	North America	Obs (CI)	SR	16	60	Mean number of non-native species and Percentage cover	Trails	Natural vegetation adjacent to trail	Terrestrial	Only included data for established trails not temporary/recent trails for consistency with other studies
Ranasinghe et al., 2005	Boats	Aquatic plants	North America	Obs (Other)	Ab	5	2	Mean abundance and mean species richness of non-native species	Marinas	Bays (no moorings)	Marine	Boats could still access bays so not completely isolated from treatment. Bays vs. marinas determined from Google searches and Google map satellite images.
Rodgers and Parker, 2003	Visitors	Plants	North America	Obs (CI)	SR	2	2	Mean number of non-native species	Highly disturbed recreation areas (e.g. hiking trails, picnic areas)	Sites at least 30m from highly disturbed recreational areas	Terrestrial
Ros et al., 2013	Boats	Invertebrates	Europe	Obs (CI)	Ab	14	9	Number of non-native species	Yacht marinas	Rocky shore reference sites	Marine
Sikorski et al., 2013	Visitors	Plants	Europe	Obs (CI)	SR	5	2	Mean number of non-native species	Forest national parks where visitors are allowed	Forest national parks where visitors have been banned for 60 years	Terrestrial
Solomon et al., 2010	Boats	Invertebrates	North America	Obs (CI)	Ab	20	9	Percentage of lakes with non-native snails present	Lakes with boat access	Lakes with no boat access	Freshwater
Tamburello et al., 2014	Boats	Aquatic plants	Europe	Exp (CI)	Ab	6	2	Percentage cover	Removal of rhizomes to simulate presence of recreational boat anchors	No removals	Marine
Törn et al., 2009	Horses	Plants	Europe	Exp (CI)	Ab	40	20	Biomass	Disturbance designed to simulate horse trampling	No disturbance	Terrestrial	Mean effect size taken from intervention samples where manure was added (n=20) and those with no manure added (n=20)
Wells et al., 2012	Trails	Plants	North America	Obs (CI)	SR	20 trails		Mean number of non-native species	Trails	Natural vegetation adjacent to trail	Terrestrial	Weighted mean taken across different habitat types
Willette et al., 2014	Boats	Aquatic plants	Central America	Obs (Other)	Ab	11	5	Hectares of cover	Islands with no anchorages/harbours present for yachts	Islands with no anchorages/harbours present for yachts	Marine
Wolf and Croft, 2014	Trails	Plants	Australasia	Obs (CI)	Ab	40 trails		% non-native species cover	Trails	Natural vegetation adjacent to trail	Terrestrial
Wu et al., 2009	Trails	Plants	Asia	Obs (CI)	SR	163	107	Mean number of non-native species and Percentage cover	Areas in the National Park where recreation is permitted (trails)	Protected areas in the National Park	Terrestrial
